# Supplementary material for: Linking the Phytochemicals and the α-Glucosidase and α-Amylase Enzyme Inhibitory Effects of Nigella sativa Seed Extracts
Source: Foods. 2021 Aug 6;10(8):1818. doi: 10.3390/foods10081818 (PMC8393492; doi:10.3390/foods10081818)
Supplement: Supplementary file 1 [file foods-10-01818-s001.zip]

Archive with 1 entries (1 files):
- foods-1219660-supplementary.pdf
